# Supplementary material for: Exploring Perfluoroalkyl Substances (PFASs) in Aquatic Fauna of Lake Trasimeno (Italy): Insights from a Low-Anthropized Area
Source: Toxics. 2024 Mar 1;12(3):196. doi: 10.3390/toxics12030196 (PMC10974762; doi:10.3390/toxics12030196)
Supplement: Supplementary file 1 [file toxics-12-00196-s001.zip]

Archive with 1 entries (1 files):
- toxics-2822120-supplementary.pdf
